# Supplementary material for: MYC disrupts transcriptional and metabolic circadian oscillations in cancer and promotes enhanced biosynthesis
Source: PLoS Genet. 2023 Aug 28;19(8):e1010904. doi: 10.1371/journal.pgen.1010904 (PMC10491404; doi:10.1371/journal.pgen.1010904)
Supplement: S1 Table — Genes from SHEP N-MYC-ER, SKNAS-N-MYC-ER or U2OS MYC-ER MYC-OFF or MYC-ON that were deemed oscillatory by ECHO, without regards to their phase, were analyzed for pathway enrichment with the ToppFun suite, and pathways with FDR B&H < 0.05 were deemed significant. The most highly enriched pathways from the Pathway and GO libraries are shown in the table, ranked by–LogP. (XLSX) [file pgen.1010904.s001.xlsx]

## Sheet: Sheet1
SHEP MYC-OFF
Rank	Category	Name	P value	-log10 P
1	Pathway: Pathway Interaction Database (PID)	Class I PI3K signaling events	7.258e-07	6.13918
2	GO: Cellular Component	lysosomal membrane	4.743e-06	5.32395
3	GO: Cellular Component	lytic vacuole membrane	4.743e-06	5.32395
4	GO: Cellular Component	vacuolar membrane	8.012e-06	5.09626
5	GO: Cellular Component	late endosome	4.329e-05	4.36361
6	GO: Cellular Component	late endosome membrane	0.0001426	3.84588
SHEP MYC-ON
Rank	Category	Name	P value	-log10 P
1	GO: Biological Process	mitotic metaphase plate congression	9.157e-06	5.03825
2	GO: Biological Process	metaphase plate congression	9.455e-06	5.02434
U2OS MYC-OFF
Rank	Category	Name	P value	-log10 P
1	Pathway: KEGG	Circadian rhythm	1.259e-10	9.89997
2	Pathway: MSigDB BIOCARTA	Circadian rhythm - mammal	1.796e-10	9.74569
3	Pathway: REACTOME	BMAL1:CLOCK,NPAS2 activates circadian gene expression	1.762e-09	8.75399
4	Pathway: PantherDB	Circadian clock system	1.988e-08	7.70158
5	Pathway: MSigDB BIOCARTA	Circadian rhythm pathway	5.901e-08	7.22907
6	GO: Biological Process	circadian regulation of gene expression	1.179e-07	6.92849
7	Pathway: REACTOME	Circadian Clock	1.919e-07	6.71693
8	GO: Biological Process	rhythmic process	3.648e-07	6.43795
9	GO: Biological Process	circadian rhythm	5.626e-07	6.2498
10	GO: Biological Process	regulation of circadian rhythm	1.136e-06	5.94462
U2OS MYC-ON
Rank	Category	Name	P value	-log10 P
1	GO: Biological Process	negative regulation of centrosome cycle	3.888e-06	5.41027
2	GO: Biological Process	negative regulation of centrosome duplication	3.888e-06	5.41027
3	GO: Biological Process	regulation of small GTPase mediated signal transduction	2.508e-05	4.60067
4	GO: Biological Process	entrainment of circadian clock by photoperiod	4.666e-05	4.33106
SKNAS MYC-OFF
Rank	Category	Name	P value	-log10 P
1	GO: Biological Process	entrainment of circadian clock by photoperiod	2.04e-07	6.69
2	Pathway: KEGG	KEGG_CIRCADIAN_RHYTHM_MAMMAL	3.83e-07	6.42
3	GO: Biological Process	entrainment of circadian clock	1.12e-06	5.95
4	GO: Biological Process	photoperiodism	1.12e-06	5.95
SKNAS MYC-ON (none)
